# Supplementary material for: Impact of SARS-CoV-2 Preventive Measures against Healthcare-Associated Infections from Antibiotic-Resistant ESKAPEE Pathogens: A Two-Center, Natural Quasi-Experimental Study in Greece
Source: Antibiotics (Basel). 2023 Jun 22;12(7):1088. doi: 10.3390/antibiotics12071088 (PMC10376605; doi:10.3390/antibiotics12071088)
Supplement: Supplementary file 1 [file antibiotics-12-01088-s001.zip]

Archive with 1 entries (1 files):
- antibiotics-2447911-supplementary.pdf
